# Supplementary material for: Cyclic AMP is a critical mediator of intrinsic drug resistance and fatty acid metabolism in M. tuberculosis
Source: eLife. 2023 Feb 22;12:e81177. doi: 10.7554/eLife.81177 (PMC9995111; doi:10.7554/eLife.81177)
Supplement: Figure 5—figure supplement 1—source data 1. [file elife-81177-fig5-figsupp1-data1.zip]

Archive with 4 entries (4 files):
- Figure 5 - supplement 1 - original.jpg
- __MACOSX/._Figure 5 - supplement 1 - original.jpg
- Figure 5 - supplement 1 - uncropped, labelled.png
- __MACOSX/._Figure 5 - supplement 1 - uncropped, labelled.png
