# Supplementary material for: Cyclic AMP is a critical mediator of intrinsic drug resistance and fatty acid metabolism in M. tuberculosis
Source: eLife. 2023 Feb 22;12:e81177. doi: 10.7554/eLife.81177 (PMC9995111; doi:10.7554/eLife.81177)
Supplement: Figure 5—figure supplement 3—source data 1. [file elife-81177-fig5-figsupp3-data1.zip]

Archive with 20 entries (20 files):
- Figure 5 - figure supplement 3 - GroEL, original.jpg
- __MACOSX/._Figure 5 - figure supplement 3 - GroEL, original.jpg
- Figure 5 - figure supplement 3 - GroEL, uncropped, labelled.png
- __MACOSX/._Figure 5 - figure supplement 3 - GroEL, uncropped, labelled.png
- Figure 5 - figure supplement 3 - Mce1A, original.png
- __MACOSX/._Figure 5 - figure supplement 3 - Mce1A, original.png
- Figure 5 - figure supplement 3 - Mce1A, uncropped, labelled.png
- __MACOSX/._Figure 5 - figure supplement 3 - Mce1A, uncropped, labelled.png
- Figure 5 - figure supplement 3 - Mce1D, original.png
- __MACOSX/._Figure 5 - figure supplement 3 - Mce1D, original.png
- Figure 5 - figure supplement 3 - Mce1D, uncropped, labelled.png
- __MACOSX/._Figure 5 - figure supplement 3 - Mce1D, uncropped, labelled.png
- Figure 5 - figure supplement 3 - Mce1E, original.png
- __MACOSX/._Figure 5 - figure supplement 3 - Mce1E, original.png
- Figure 5 - figure supplement 3 - Mce1E, uncropped, labelled.png
- __MACOSX/._Figure 5 - figure supplement 3 - Mce1E, uncropped, labelled.png
- Figure 5 - figure supplement 3 - MceG, original.png
- __MACOSX/._Figure 5 - figure supplement 3 - MceG, original.png
- Figure 5 - figure supplement 3 - MceG, uncropped, labelled.png
- __MACOSX/._Figure 5 - figure supplement 3 - MceG, uncropped, labelled.png
